# Supplementary material for: The Bank Vole (Clethrionomys glareolus)—Small Animal Model for Hepacivirus Infection
Source: Viruses. 2021 Dec 3;13(12):2421. doi: 10.3390/v13122421 (PMC8708279; doi:10.3390/v13122421)
Supplement: Supplementary file 1 [file viruses-13-02421-s001.zip]

Archive with 7 entries (7 files):
- Suppl Fig 1.pdf
- Supplementary Table 1revised.xlsx
- Supplementary Table 2revised.xlsx
- Supplementary Table 3revised.xlsx
- Supplementary Table 4revised.xlsx
- Supplementary Table 5revised.xlsx
- Supplementary Table 6addedafterreview.xlsx
