# Supplementary material for: The Bank Vole (Clethrionomys glareolus)—Small Animal Model for Hepacivirus Infection
Source: Viruses. 2021 Dec 3;13(12):2421. doi: 10.3390/v13122421 (PMC8708279; doi:10.3390/v13122421)
Supplement: Supplementary file 1 [file viruses-13-02421-s001.zip › Supplementary Table 1revised.xlsx]

## Sheet: Table S1
	Table S1. Presence or absence of BvHV RNA in body fluids and organs of bred bank voles inoculated with different wildtype (wt) lineages of BvHV (FA07, F208, KS13/914 and KS13/920). (experiment 1)
	Inoculated hepacivirus (inoculated strain)			Time point of euthandsia (dpi)		Presence of BvHV by RT-PCR in body fluids			Presence of BvHV by RT-PCR in organ samples								Total nr of organ samples positive per vole
		Bank vole ID	Sex			Urine	Blood		Brain	Lung	Spleen	Intestine	Liver	Kidney	Testis / Ovary
	F (wt-FA07)	1-1	male	5		+	nd		+	+	+	-	+	+	+		6
		1-2		10		nd	+		+	+	-	+	+	+	+		6
		1-3		14		-	+		+	+	+	-	+	+	+		6
		1-4		28		nd	+		+	-	+	+	+	+	+		6
	J (wt-KS13/920)	1-5		5		-	nd		+	+	+	+	+	+	+		7
		1-6		10		nd	+		+	+	+	-	+	+	+		6
		1-7		14		-	+		+	+	+	-	+	+	+		6
		1-8		28		-	+		-	-	-	+	-	-	+		2
	J (wt-F208)	1-9	female	5		nd	nd		+	+	+	-	+	+	+		6
		1-10		10		nd	+		+	+	+	-	-	+	+		5
		1-11		14		nd	-		-	-	-	-	-	-	-		0
		1-12		28		-	-		-	-	-	-	-	-	-		0
	F & J (wt-KS13/914)	1-13		5		nd	nd		+	+	+	+	+	+	+		7
		1-14		10		nd	+		+	+	+	+	+	+	+		7
		1-15		14		-	+		+	+	+	+	+	+	+		7
	Total nr of samples positive per organ								12	11	11	7	11	12	12
