# Supplementary material for: The Bank Vole (Clethrionomys glareolus)—Small Animal Model for Hepacivirus Infection
Source: Viruses. 2021 Dec 3;13(12):2421. doi: 10.3390/v13122421 (PMC8708279; doi:10.3390/v13122421)
Supplement: Supplementary file 1 [file viruses-13-02421-s001.zip › Supplementary Table 2revised.xlsx]

## Sheet: Table S2
	Table S2. Sex and age distribution of IFNAR-/- mice inoculated with different isolates
	of BvHV (wildtype-FA07, passage1-FA07, wildtype-F208) (experiment 2)
	Hepacivirus (isolate)	Time point of euthanasia (dpi)	IFNAR-/- mouse ID	Sex	Age (months)
	F (wt-FA07)	8	2-1	female	8
			2-2	female	8
			2-3	male	7
			2-4	male	7
			2-5	male	7
		14	2-6	male	7
			2-7	female	6
			2-8	male	6
			2-9	male	6
	F (p1-FA07)	8	2-10	female	8
			2-11	female	8
			2-12	male	7
			2-13	male	7
			2-14	male	7
		14	2-15	male	7
			2-16	male	7
			2-17	male	7
			2-18	female	7
			2-19	female	7
	J (wt-F208)	8	2-20	male	8
			2-21	male	8
			2-22	female	8
			2-23	female	8
			2-24	female	8
		14	2-25	female	8
			2-26	male	6
			2-27	male	6
			2-28	male	6
			2-29	male	6
