# Supplementary material for: The Bank Vole (Clethrionomys glareolus)—Small Animal Model for Hepacivirus Infection
Source: Viruses. 2021 Dec 3;13(12):2421. doi: 10.3390/v13122421 (PMC8708279; doi:10.3390/v13122421)
Supplement: Supplementary file 1 [file viruses-13-02421-s001.zip › Supplementary Table 3revised.xlsx]

## Sheet: Table S3
		Table S3. Presence or absence of BvHV RNA in liver and blood of bred bank voles inoculated with
		different isolates of BvHV, euthanized at 8 or 15 days post inoculation (dpi). (experiment 3)
						No. of bank voles with sample positive for BvHV by RT-qPCR/total no of bank voles tested
	Hepacivirus species, isolate and level of dilution of liver suspension		Sex	Time point of euthanasia (dpi)		Liver	Blood		Liver analyzed by histopathology
	F	p1-FA07 10-1	females	15		4 / 5	5 / 5		no
		p1-FA07 10-2	males	15		5 / 5	5 / 5		no
	J	wt-F208 10-1	males	8		0 / 1	1 / 1		no
				15		0 / 3*	2 / 3 *		yes
		wt-F208 10-2	females	8		1 / 1	1 / 1		no
				15		0 / 4	4 / 4		yes
		wt-F208 10-3	males	8		1 / 1	1 / 1		no
				15		1 / 4	3 / 4		yes
	* Three instead of four voles because one vole in this group died at 8 dpi of unknown
	cause and was excluded. Its blood was not tested, and its liver was positive.
