# Supplementary material for: The Bank Vole (Clethrionomys glareolus)—Small Animal Model for Hepacivirus Infection
Source: Viruses. 2021 Dec 3;13(12):2421. doi: 10.3390/v13122421 (PMC8708279; doi:10.3390/v13122421)
Supplement: Supplementary file 1 [file viruses-13-02421-s001.zip › Supplementary Table 4revised.xlsx]

## Sheet: Table S4
	Table S4. Long-term persistence of BvHV F, isolate p1-FA07, in blood and organs of experimentally infected bank voles.
	(experiment 4)
					Presence of BvHV in sample by RT-qPCR
	Time point of euthanasia (dpi)	Vole ID	Sex		Blood	Liver	Gall bladder	Lung	Kidney	Spleen	Brain	Heart
	90	4-1	female		+	+	nd	+	+	-	+	+
		4-2	male		+	+	nd	+	+	+	nd	+
	160	4-3	female		+	+	+	+	+	+	+	+
		4-4	female		+	+	+	+	+	+	+	+
		4-5	female		+	+	+	+	+	+	+	+
		4-6	male		+	+	+	+	+	+	+	+
		4-7	male		-	-	nd	-	-	-	-	-
		4-8	male		+	+	nd	+	+	-	+	+
	+, RNA detected; -, RNA not detected; nd, not done because sample not available for this vole
