# Supplementary material for: The Bank Vole (Clethrionomys glareolus)—Small Animal Model for Hepacivirus Infection
Source: Viruses. 2021 Dec 3;13(12):2421. doi: 10.3390/v13122421 (PMC8708279; doi:10.3390/v13122421)
Supplement: Supplementary file 1 [file viruses-13-02421-s001.zip › Supplementary Table 5revised.xlsx]

## Sheet: Table S5
		Table S5. Virological, histopathological, and additional analyses performed on bank voles experimentally infected with BvHV F (p1-FA07) as well
		as on sentinel bank voles. (experiment 5)
						Presence of BvHV in sample by RT-qPCR				Extra-hepatic microscopic lesions		Additional analyses performed
		Experimental group	Sex	Vole ID		Liver	Urine	Blood
		Inoculated - group 1	male	5-1		+	+	+		None		EM, liver enzyme values in blood
			male	5-4		+	nd	+		None		ISH, EM, liver enzyme values in blood
		Inoculated - group 2	female	5-6		+	nd	+		Diffuse acute moderate necropurulent vaginitis		ISH, liver enzyme values in blood
			female	5-7		-	nd	+		Diffuse acute moderate necropurulent vaginitis		Liver enzyme values in blood
			female	5-9		+	nd	+		Diffuse acute moderate necropurulent vaginitis; chronic mild focal lymphoplasmacytic sialoadenitis		ISH, liver enzyme values in blood
		Sentinel - group 1	male	5-2		-	nd	-		None		EM, liver enzyme values in blood
			male	5-3		-	nd	-		None		EM, liver enzyme values in blood
		Sentinel - group 2	female	5-8		-	nd	-		Diffuse acute moderate necropurulent vaginitis		ISH, liver enzyme values in blood
			female	5-5		-	nd	-		Diffuse acute moderate necropurulent vaginitis		Liver enzyme values in blood
		+, RNA detected; -, RNA not detected; nd, not done because sample not available for this vole
		EM, electron miscroscopy; ISH, In situ hybridization
