# Supplementary material for: The Bank Vole (Clethrionomys glareolus)—Small Animal Model for Hepacivirus Infection
Source: Viruses. 2021 Dec 3;13(12):2421. doi: 10.3390/v13122421 (PMC8708279; doi:10.3390/v13122421)
Supplement: Supplementary file 1 [file viruses-13-02421-s001.zip › Supplementary Table 6addedafterreview.xlsx]

## Sheet: Table S6
	Table S6. Results of RT-qPCR and next-generation sequencing of four bank vole-derived hepacivirus isolates
			RT-qPCR results
	Inoculate		Lin1 assay (ct value)	Lin4 assay (ct value)	Pan mur Hep MGB (ct value)		Similarity to reference genomes (access numbers)	Classification
	FA07		negative	19	negative		84% to Hepacivirus F (MN242371.1)	Hepacivirus F
	F208		27	negative	31		-	Hepacivirus J
	KS13/914		25	26	25		91% to Hepacivirus J (KC411777.1); 83% to Hepacivirus F (MN242372.1)	Hepacivirus J & Hepacivirus F
	KS13/920		29	negative	24		91% to Hepacivirus J (KC411777.1)	Hepacivirus J
